# Supplementary material for: The Role of Fusion in Ant Chromosome Evolution: Insights from Cytogenetic Analysis Using a Molecular Phylogenetic Approach in the Genus Mycetophylax
Source: PLoS One. 2014 Jan 28;9(1):e87473. doi: 10.1371/journal.pone.0087473 (PMC3904993; doi:10.1371/journal.pone.0087473)
Supplement: Table S1 — Sampled localities and number of the colonies analyzed cytogenetically per collected site and species. RS – Rio Grande do Sul state, SC – Santa Catarina state, PR – Paraná state, SP – São Paulo state, RJ – Rio de Janeiro state. (XLS) [file pone.0087473.s002.xls]

## Sheet: Plan1
Table S1 – Sampled localities and number of the colonies analyzed cytogenetically per collected site and species. RS – Rio Grande do Sul state, SC – Santa Catarina state, PR – Paraná state, SP – São Paulo state, RJ – Rio de Janeiro state.
	Sampling localities	Number of colonies
		M. morschi	M. conformis	M. simplex
1	Chuí - RS	1
2	Mostardas - RS	3		2
3	Sombrio - SC	1		1
4	Arroio do Silva - SC	2		2
5	Araranguá - SC	4		5
6	Florianópolis - SC	3		2
7	Pontal do Paraná - PR	3		2
8	Cananéia - Ilha Comprida - SP	2
9	Iguapé - Ilha Comprida - SP			5
10	Peruíbe - Barra do Uná - SP	3
11	Bertioga - SP	2
12	Ubatuba - SP	3
13	Angra dos Reis - RJ	6	3
14	Pedra de Guaratiba - Marambaia - RJ		4
15	Maricá - RJ	1	1
16	Cabo Frio - RJ	4	4
17	Quissamã - RJ		6
18	Atafona - São João da Barra - RJ		3
	TOTAL	38	21	19
