# Supplementary material for: The Role of Fusion in Ant Chromosome Evolution: Insights from Cytogenetic Analysis Using a Molecular Phylogenetic Approach in the Genus Mycetophylax
Source: PLoS One. 2014 Jan 28;9(1):e87473. doi: 10.1371/journal.pone.0087473 (PMC3904993; doi:10.1371/journal.pone.0087473)
Supplement: Table S2 — GenBank accession numbers of specimens used for phylogenetic inference in molecular clock analysis and to reconstruct the Bayesian tree used in the haploid ancestral state reconstruction and chromosome evolution analysis (in bold). (XLS) [file pone.0087473.s003.xls]

## Sheet: Supplement
Supplement Material
Table S2 – GenBank accession numbers of specimens used for phylogenetic inference in molecular clock analysis and to reconstruct the Bayesian tree used in the haploid ancestral state reconstruction and chromosome evolution analysis (in bold).
Taxa	opsin exon 1	opsin exon 2	wingless
Acromyrmex octospinosus	EU204465	EU204222	EU204145
Acromyrmex versicolor	EF013534	EF013534	EF013662
Acromyrmex heyeri	EU204529	EU204286	EU204210
Acromyrmex landolti	EU204530	EU204287	EU204211
Acromyrmex lundi	EU204497	EU204254	EU204178
Acromyrmex lundi	EU204526	EU204283	EU204207
Acromyrmex lundi	EU204527	EU204284	EU204208
Acromyrmex balzani	EU204490	EU204247	EU204170
Apterostigma auriculatum	EF013549	EF013549	EF013677
Apterostigma pilosum complex sp. 4	EU204514	EU204271	EU204195
Apterostigma auriculatum	EU204484	EU204241	EU204164
Apterostigma cf. goniodes	EU204513	EU204270	EU204194
Apterostigma collare	EU204540	EU204297	EU204221
Apterostigma dentigerum	EU204515	EU204272	EU204196
Apterostigma dorotheae	EU204500	EU204257	EU204181
Apterostigma manni	EU204485	EU204242	EU204165
Apterostigma new sp.	EU204533	EU204290	EU204214
Apterostigma pilosum complex sp.1	EU204501	EU204258	EU204182
Atta cephalotes	EU204516	EU204273	EU204197
Atta laevigata	EU204481	EU204238	EU204161
Atta mexicana	EU204491	EU204248	EU204171
Atta texana	EU204525	EU204282	EU204206
Cyphomyrmex rimosus	EU204466	EU204223	EU204146
Cyphomyrmex cornutus	EU204521	EU204278	EU204202
Cyphomyrmex cornutus	EU204532	EU204289	EU204213
Cyphomyrmex costatus	EU204488	EU204245	EU204168
Cyphomyrmex faunulus	EU204487	EU204244	EU204167
Cyphomyrmex longiscapus	EU204496	EU204253	EU204177
Cyphomyrmex minutus	EU204508	EU204265	EU204189
Cyphomyrmex muelleri	EU204535	EU204292	EU204216
Cyphomyrmex new sp.	EU204520	EU204277	EU204201
Cyphomyrmex new sp.	EU204534	EU204291	EU204215
Mycetarotes acutus	EU204517	EU204274	EU204198
Mycetarotes cf.	EU204474	EU204231	EU204154
Mycetoagroicus triangularis	EU204537	EU204294	EU204218
Kalathomyrmex cf.emeryi	EU204524	EU204281	EU204205
Kalathomyrmex emeryi	EU204478	EU204235	EU204158
Mycetosoritis clorindae	EU204536	EU204293	EU204217
Mycetosoritis hartmanni	EU204479	EU204236	EU204159
Mycocepurus tardus	EU204507	EU204264	EU204188
Mycocepurus smithi	EU204477	EU204234	EU204157
Mycocepurus smithi	EU204523	EU204280	EU204204
Mycocepurus curvispinosus	EU204509	EU204266	EU204190
Myrmica sp.	EU204472	EU204229	EU204152
Myrmica striolagaster	EF013598	EF013598	EF013726
Myrmicocrypta infuscata	EF013600	EF013600	EF013728
Myrmicocrypta buenzlii	EU204510	EU204267	EU204191
Myrmicocrypta ednaella	EU204539	EU204296	EU204220
Myrmicocrypta sp.	EU204506	EU204263	EU204187
Myrmicocrypta urichi	EU204471	EU204228	EU204151
Myrmicocrypta new sp.	EU204522	EU204279	EU204203
Pogonomyrmex sp.	EU204492	EU204249	EU204172
Proatta butteli	EU204495	EU204252	EU204176
Pseudoatta new sp.	EU204493	EU204250	EU204174
Sericomyrmex cf.parvulus	EU204467	EU204224	EU204147
Trachymyrmex arizonensis	EF013655	EF013655	EF013783
Trachymyrmex bugnioni	EU204470	EU204227	EU204150
Trachymyrmex cf.intermedius	EU204502	EU204259	EU204183
Trachymyrmex cf. zeteki	EU204505	EU204262	EU204186
Trachymyrmex cornetzi	EU204468	EU204225	EU204148
Trachymyrmex diversus	EU204469	EU204226	EU204149
Trachymyrmex new sp.	EU204499	EU204256	EU204180
Trachymyrmex smithi	EU204538	EU204295	EU204219
Trachymyrmex irmgardae	EU204489	EU204246	EU204169
Trachymyrmex opulentus	EU204498	EU204255	EU204179
Trachymyrmex papulatus	EU204504	EU204261	EU204185
Trachymyrmex septentrionalis	EU204503	EU204260	EU204184
Wasmannia auropunctata	EU204483	EU204240	EU204163
Wasmannia sp.	EU204528	EU204285	EU204209
Apterostigma pilosum complex sp.	KC964637		KC964658
Apterostigma steigeri	KC964636		KC964659
Mycocepurus goeldii	KC964635		KC964655
Serycomyrmex parvulus	KC964633		KC964656
Trachymyrmex fuscus	KC964634		KC964657
Mycetophylax simplex SRS	KC964632		KC964654
Mycetophylax simplex CRJ	KC964630		KC964651
Mycetophylax morschi ASC	KC964621		KC964646
Mycetophylax morschi ARJ	KC964623		KC964643
Mycetophylax conformis CRJ	KC964618		KC964640
Mycetophylax conformis ARJ	KC964616		KC964638
